# Supplementary material for: Rap1a Activity Elevated the Impact of Endogenous AGEs in Diabetic Collagen to Stimulate Increased Myofibroblast Transition and Oxidative Stress
Source: Int J Mol Sci. 2022 Apr 19;23(9):4480. doi: 10.3390/ijms23094480 (PMC9101126; doi:10.3390/ijms23094480)
Supplement: Supplementary file 1 [file ijms-23-04480-s001.zip]

Archive with 1 entries (1 files):
- ijms-1655658-supplementary.pdf
